# Supplementary material for: Genetic Diversity and Metabolic Profile of Tibetan Medicinal Plant Saussurea obvallata
Source: Genes (Basel). 2025 May 17;16(5):593. doi: 10.3390/genes16050593 (PMC12110891; doi:10.3390/genes16050593)
Supplement: Supplementary file 1 [file genes-16-00593-s001.zip]

Archive with 1 entries (1 files):
- genes-3593319-supplementary.pdf
